# Supplementary material for: Incorporating physiological knowledge into correlative species distribution models minimizes bias introduced by the choice of calibration area
Source: Mar Life Sci Technol. 2024 May 13;6(2):349–62. doi: 10.1007/s42995-024-00226-0 (PMC11136901; doi:10.1007/s42995-024-00226-0)
Supplement: Supplementary file 2 — Supplementary file2 (XLSX 23 KB) [file 42995_2024_226_MOESM2_ESM.xlsx]

## Sheet: Table S1
Table S1. References used to collect the natural presence records of the Japanese sea cucumber Apostichopus japonicus.
ID	Reference
1	Amio, M., Hamano, T., Hayashi, K.-I., Yoshioka, S., Matsuura, H., & Iwamoto, T. (1989). An attempt to detect habitats preferred by Stichopus japonicus Selenka (Holothuroidea, Echinodermata) using the presence of other organisms as indicators (in Japanese with English abstract). Aquaculture Science, 37, 197–202. https://doi.org/10.11233/aquaculturesci1953.37.197
2	Choe, S. (1963). The morphology, ecology, and proliferation of Japanese sea cucumber (in Japanese with English abstract). Tokyo: KAIBUNDO.
3	Ding, K., Zhang, L., Fan, X., Guo, X., Liu, X., & Yang, H. (2020). The effect of pedal peptide-type neuropeptide on locomotor behavior and muscle physiology in the sea cucumber Apostichopus japonicus. Frontiers in Physiology, 11, 559348. https://doi.org/10.3389/fphys.2020.559348
4	Fujii, T., Kaneko, K., Murata, H., Yonezawa, C., Katayama, A., Kuraishi, M., . . . Kijima, A. (2019). Spatio-temporal dynamics of benthic macrofaunal communities in relation to the recovery of coastal aquaculture operations following the 2011 great east Japan earthquake and tsunami. Frontiers in Marine Science, 5, 535. https://doi.org/10.3389/fmars.2018.00535
5	Gao, F., Li, F., Tan, J., Yan, J., & Sun, H. (2014). Bacterial community composition in the gut content and ambient sediment of sea cucumber Apostichopus japonicus revealed by 16s rrna gene pyrosequencing. PLoS ONE, 9, e100092. https://doi.org/10.1371/journal.pone.0100092
6	Goshima, S., Fujiyoshi, Y., Ide, N., Gamboa, R. U., & Nakao, S. (1994). Distribution of Japanese common sea cucumber, Stichopus japonicus in Lagoon Saroma (in Japanese with English abstract). Aquaculture Science, 42, 261–266. https://doi.org/10.11233/aquaculturesci1953.42.261
7	Jo, J., Oh, J., Lee, H.-G., Hong, H.-H., Lee, S.-G., Cheon, S., . . . Park, C. (2017). Draft genome of the sea cucumber Apostichopus japonicus and genetic polymorphism among color variants. GigaScience, 6. https://doi.org/10.1093/gigascience/giw006
8	Jo, J., Park, J., Lee, H.-G., Kern, E. M. A., Cheon, S., Jin, S., . . . Park, C. (2016). Comparative transcriptome analysis of three color variants of the sea cucumber Apostichopus japonicus. Marine Genomics, 28, 21–24. https://doi.org/10.1016/j.margen.2016.03.009
9	Kang, H. W., Lee, C., Yoo, H.-K., & Kim, S. H. (2017). Reproductive cycle and releasing time for increase of resource of adult sea cucumber Apostichopus japonicus released to seed breeding grounds. Animal Cells and Systems, 21, 53–62. https://doi.org/10.1080/19768354.2016.1266386
10	Kashio, S., Yamana, Y., Furukawa, N., Uekusa, R., & Goshima, S. (2016). Seasonal microhabitat use patterns in Japanese sea cucumber Apostichopus japonicus in Funka Bay, Hokkaido, northern Japan (in Japanese with English abstract). Aquaculture Science, 64, 371–378. https://doi.org/10.11233/aquaculturesci.64.371
11	Kim, S.-E., Kim, Y.-S., & Kim, K.-H. (2020). Whole genome sequence of Rhodobacteraceae strain SC52 from gut content of sea cucumber Apostichopus japonicus. Korean Journal of Microbiology, 56, 186–189. https://doi.org/10.7845/kjm.2020.0044
12	Lee, M.-H., Kim, Y.-K., Moon, H. S., Kim, K.-D., Kim, G.-G., Cho, H.-A., . . . Han, S.-K. (2012). Comparison on proximate composition and nutritional profile of red and black sea cucumbers (Apostichopus japonicus) from Ulleungdo(Island) and Dokdo(Island), Korea. Food Science and Biotechnology, 21, 1285–1291. https://doi.org/10.1007/s10068-012-0169-z
13	Liu, X., Xue, C., Wang, Y., Li, Z., Xue, Y., & Xu, J. (2012). The classification of sea cucumber (Apostichopus japonicus) according to region of origin using multi-element analysis and pattern recognition techniques. Food Control, 23, 522–527. https://doi.org/10.1016/j.foodcont.2011.08.025
14	Lysenko, V. N., Zharikov, V. V., & Lebedev, A. M. (2018). The current status of populations of the sea cucumber Apostichopus japonicus (Selenka, 1867) in the Far Eastern Marine Reserve. Russian Journal of Marine Biology, 44, 164–171. https://doi.org/10.1134/S1063074018020074
15	Masaki, K., Yamaura, K., Aoto, I., Okuma, H., Kanamaru, H., & Ito, Y. (2007). Movement, dispersal and growth of farm-raised Apostichopus japonicus juveniles after release into artificial reef (in Japanese with English abstract). Aquaculture Science, 55, 355–366. https://doi.org/10.11233/aquaculturesci1953.55.355
16	Minami, K., Sawada, H., Masuda, R., Takahashi, K., Shirakawa, H., & Yamashita, Y. (2018). Stage-specific distribution of Japanese sea cucumber Apostichopus japonicus in Maizuru Bay, Sea of Japan, in relation to environmental factors. Fisheries Science, 84, 251–259. https://doi.org/10.1007/s12562-017-1174-1
17	Mohsen, M., Wang, Q., Zhang, L., Sun, L., Lin, C., & Yang, H. (2019). Heavy metals in sediment, microplastic and sea cucumber Apostichopus japonicus from farms in China. Marine Pollution Bulletin, 143, 42–49. https://doi.org/10.1016/j.marpolbul.2019.04.025
18	Oh, Y. W., Kang, M.-S., Wi, J. H., & Lee, I. T. (2015). Development of ecologically suitable habitat model for the sustainable sea cucumber aquafarm (in Korean with English abstract). Ecology and Resilient Infrastructure, 2, 64–79. https://doi.org/10.17820/eri.2015.2.1.064
19	Park, K.-J., Ryu, S.-O., Baek, Y.-S., Kim, Y.-S., Kang, H.-W., & Han, H.-S. (2013). Substrate characteristics of sea cucumber Stichopus japonicus habitats in the west coast of Korea (in Korean with English abstract). Korean Journal of Fisheries and Aquatic Sciences, 46, 886–891. https://doi.org/10.5657/KFAS.2013.0886
20	Yamana, Y., Furukawa, Y., Kashio, S., & Goshima, S. (2014). Environmental characteristics of the habitats of juvenile sea cucumber Apostichopus japonicus around Hokkaido－several inferences from Southern Hokkaido (in Japanese with English abstract). Aquaculture Science, 62, 163–181. https://doi.org/10.11233/aquaculturesci.62.163
21	Yamana, Y., Goshima, S., Hamano, T., Yusa, T., Furukawa, Y., & Yoshida, N. (2011). Formulae to estimate standard body length for regional forms of the sea cucumber Apostichopus japonicus in Japan (in Japanese with English abstract). Nippon Suisan Gakkaishi, 77, 989–998. https://doi.org/10.2331/suisan.77.989
22	Yamana, Y., Hamano, T., & Goshima, S. (2009). Seasonal distribution pattern of adult sea cucumber Apostichopus japonicus (Stichopodidae) in Yoshimi Bay, western Yamaguchi Prefecture, Japan. Fisheries Science, 75, 585–591. https://doi.org/10.1007/s12562-009-0076-2
23	Yamana, Y., Hamano, T., & Miki, K.-i. (2006). Distribution of the Japanese sea cucumber Apostichopus japonicus in the intertidal zone of Hirao Bay, eastern Yamaguchi Pref., Japan—Suitable environmental factors for juvenile hatitats (in Japanese with English abstract). Journal of National Fisheries University, 54, 120.
24	Yamana, Y., Kunishima, T., Obuchi, M., & Fujii, T. (2020). A preliminary evaluation of the distribution pattern of sea cucumbers in the semi-closed waters of the Amami Islands (in Japanese with English abstract). Plankton and Benthos Research, 15, 168–177. https://doi.org/10.3800/pbr.15.168
25	Yang, H., Hamel, J.-F., & Mercier, A. (2015). The sea cucumber Apostichopus japonicus: history, biology and aquaculture: Academic Press.
26	Yuan, X., Shao, S., Dupont, S., Meng, L., Liu, Y., & Wang, L. (2015). Impact of CO2-driven acidification on the development of the sea cucumber Apostichopus japonicus (Selenka) (Echinodermata: Holothuroidea). Marine Pollution Bulletin, 95, 195–199. https://doi.org/10.1016/j.marpolbul.2015.04.021
27	Zhang, Z., Zhou, J., Song, J., Wang, Q., Liu, H., & Tang, X. (2017). Habitat suitability index model of the sea cucumber Apostichopus japonicus (Selenka): A case study of Shandong Peninsula, China. Marine Pollution Bulletin, 122, 65–76. https://doi.org/10.1016/j.marpolbul.2017.06.001

## Sheet: Table S2
Table S2. The 14 environmental predictor variables considered in this study. Predictors marked with ✓ were used in model development, and predictors marked with × were not used.
Description	Reference	Used (✓) or not (×)	Variance inflation factor values of these six selected predictors
Water depth	Brown and Thatje (2014)	✓	2.442
Distance to shore	Lapointe et al. (1994); Miller and Wheeler (2012)	✓	1.748
Annual mean benthic temperature	Castro and Huber (2005)	✓	2.204
Annual mean benthic salinity	Castro and Huber (2005)	✓	3.173
Annual mean benthic current velocity	Álvarez-Noriega et al. (2020)	✓	1.338
Annual range of benthic temperature	Castro and Huber (2005)	✓	3.75
Annual maximum benthic temperature	Castro and Huber (2005)	×	–
Annual minimum benthic temperature	Castro and Huber (2005)	×	–
Annual maximum benthic salinity	Castro and Huber (2005)	×	–
Annual minimum benthic salinity	Castro and Huber (2005)	×	–
Annual range of benthic salinity	Castro and Huber (2005)	×	–
Annual maximum benthic current velocity	Álvarez-Noriega et al. (2020)	×	–
Annual minimum benthic current velocity	Álvarez-Noriega et al. (2020)	×	–
Annual range of benthic current velocity	Álvarez-Noriega et al. (2020)	×	–

## Sheet: Table S3
Table S3. Summary of physiological knowledge for the Japanese sea cucumber Apostichopus japonicus.
Predictor	Physiological information	Reference
Water depth	Typical range: 0–40 m	Choo 2008
	Maximum depth: 200 m	Selin 2001; SeaLifeBase (www.sealifebase.org)
Temperature	Optimal for growth: 15–18 °C	Yu & Song 1999; Yang et al. 2005; Dong et al. 2006; An et al. 2007; Yu et al. 2016
	Threshold temperature for aestivation: 26 °C	Yang et al. 2005; Ji et al. 2008
Salinity	Growth range: 27–33 psu	Liao 1997; Kashenko 2000; Chen et al. 2007; Li & Li 2010
	Tolerance range: 25–45 psu	Sui & Liao 1988; Kashenko 2000; Yuan et al. 2006; Hu et al. 2010;
Current velocity	No information available	—
Distance to shore	No information available	—
Reference
An, Z., Dong, Y., & Dong, S. (2007). Temperature effects on growth-ration relationships of juvenile sea cucumber Apostichopus japonicus (Selenka). Aquaculture, 272, 644–648. https://doi.org/10.1016/j.aquaculture.2007.08.038
Chen, J. (2005). Present status and prospects of sea cucumber industry in China. FAO Fisheries technical paper, 25–38
Chen, Y., Gao, F., Liu, G., Shao, L., & Shi, G. (2007). The effects of temperature, salinity and light cycle on the growth and behavior of Apostichopus japonicus (in Chinese with English abstract). Journal of Fisheries of China, 5, 687–691
Choo, P.S. (2008). Population status, fisheries and trade of sea cucumbers in Asia. In: Sea Cucumbers: A Global Review of Fisheries and Trade. (eds V. Toral-Granda, A. Lovatelli and M. Vasconcellos), FAO Fisheries and Aquaculture Technical Paper No. 516, FAO, Rome, pp. 81–118.
Dong, Y., Dong, S., Tian, X., Wang, F., & Zhang, M. (2006). Effects of diel temperature fluctuations on growth, oxygen consumption and proximate body composition in the sea cucumber Apostichopus japonicus Selenka. Aquaculture, 255, 514–521. https://doi.org/10.1016/j.aquaculture.2005.12.013
Hu, M., Li, Q., & Li, L. (2010). Effect of salinity and temperature on salinity tolerance of the sea cucumber Apostichopus japonicus. Fisheries Science, 76, 267–273. https://doi.org/10.1007/s12562-010-0214-x
Ji, T., Dong, Y., & Dong, S. (2008). Growth and physiological responses in the sea cucumber, Apostichopus japonicus Selenka: aestivation and temperature. Aquaculture, 283, 180–187. https://doi.org/10.1016/j.aquaculture.2008.07.006
Kashenko, S. D. (2000). Acclimation of the sea cucumber Apostichopus japonicus to decreased salinity at the blastula and gastrula stages: its effect on the desalination resistance of larvae at subsequent stages of development. Russian Journal of Marine Biology, 26, 422–426. https://doi.org/10.1023/A:1009446705230
Li, L., & Li, Q. (2010). Effects of stocking density, temperature, and salinity on larval survival and growth of the red race of the sea cucumber Apostichopus japonicus (Selenka). Aquaculture International, 18, 447–460. https://doi.org/10.1007/s10499-009-9256-4
Liao, Y. (1997). Fauna Sinica, Phylum Echinodermata, Class Holothuroidea (in Chinese), Science Press.
Selin, N. I. (2001). Vertical distribution of the Far East trepang Apostichopus japonicus in Vostok Bay, Sea of Japan. Russian Journal of Marine Biology 27, 256–258.
Sui, X., Liao, Y. (1988). Culture and enhance of sea cucumber (in Chinese). China Agriculture Publishing House.
Yang, H., Hamel, J.-F., & Mercier, A. (2015). The sea cucumber Apostichopus japonicus: history, biology and aquaculture: Academic Press.
Yang, H., Yuan, X., Zhou, Y., Mao, Y., Zhang, T., & Liu, Y. (2005). Effects of body size and water temperature on food consumption and growth in the sea cucumber Apostichopus japonicus (Selenka) with special reference to aestivation. Aquaculture Research, 36, 1085–1092. https://doi.org/10.1111/j.1365-2109.2005.01325.x
Yu, D., & Song, B. (1999). Survival rate and growth characteristics of juvenile sea cucumbers in breeding ponds (in Chinese with English abstract). Journal of Fishery Science of China, 6, 109–110
Yu, H., Zhang, C., Gao, Q., Dong, S., Ye, Z., & Tian, X. (2016). Impact of water temperature on the growth and fatty acid profiles of juvenile sea cucumber Apostichopus japonicus (Selenka). Journal of thermal biology, 60, 155–161. https://doi.org/10.1016/j.jtherbio.2016.07.011
Yuan, X., Yang, H., Zhou, Y., Mao, Y., Zhang, T., Liu, Y. (2006). Salinity effect on respiration and excretion of sea cucumber Apostichopus japonicus (Selenka) (in Chinese with English abstract). Oceanologia et Limnologia Sinica, 37, 354–360.

## Sheet: Table S4
Table S4. Statistical significance test of similarity levels of suitable ranges predicted by physiological informed and naïve models. We performed one-sided paired Wilcoxon rank sum test.
Buffer	1000 km	1500 km	2000 km
1000 km	—	V = 106463, p = 0.028	V = 126010, p < 0.001
1500 km	—	—	V = 106264, p = 0.031
2000 km	—	—	—
